# Supplementary material for: 3D-Cultured Adipose-Derived Stem Cell Spheres Using Calcium-Alginate Scaffolds for Osteoarthritis Treatment in a Mono-Iodoacetate-Induced Rat Model
Source: Int J Mol Sci. 2023 Apr 11;24(8):7062. doi: 10.3390/ijms24087062 (PMC10138691; doi:10.3390/ijms24087062)
Supplement: Supplementary file 1 [file ijms-24-07062-s001.zip]

Archive with 1 entries (1 files):
- ijms-2318894-supplementary.pdf
